# Supplementary material for: The Role of Physical Fitness in Emotional Well-Being and Distress during Pregnancy: The GESTAFIT Project
Source: Healthcare (Basel). 2024 Aug 25;12(17):1692. doi: 10.3390/healthcare12171692 (PMC11395653; doi:10.3390/healthcare12171692)
Supplement: Supplementary file 1 [file healthcare-12-01692-s001.zip]

Archive with 1 entries (1 files):
- healthcare-3121481-supplementary.pdf
